# Supplementary material for: A Matched Molecular and Clinical Analysis of the Epithelioid Haemangioendothelioma Cohort in the Stafford Fox Rare Cancer Program and Contextual Literature Review
Source: Cancers (Basel). 2023 Sep 1;15(17):4378. doi: 10.3390/cancers15174378 (PMC10487006; doi:10.3390/cancers15174378)
Supplement: Supplementary file 1 [file cancers-15-04378-s001.zip]

Archive with 2 entries (2 files):
- Abdelmogod et al_Supp Table S1 1.xlsx
- cancers-2553438-supplementary - xml  - Copy.pdf
